# Supplementary material for: Replacement of the Genomic Scaffold Improves the Replication Efficiency of Synthetic Klebsiella Phages
Source: Int J Mol Sci. 2025 Jul 16;26(14):6824. doi: 10.3390/ijms26146824 (PMC12295037; doi:10.3390/ijms26146824)
Supplement: Supplementary file 1 [file ijms-26-06824-s001.zip]

Archive with 1 entries (1 files):
- ijms-3719236-supplementary.pdf
